# Supplementary material for: Can access to urban networks promote urban development? Evidence from the Yangtze River Delta region of China
Source: PLoS One. 2024 Mar 12;19(3):e0300199. doi: 10.1371/journal.pone.0300199 (PMC10931487; doi:10.1371/journal.pone.0300199)
Supplement: S1 Data — (XLSX) [file pone.0300199.s001.xlsx]

## Sheet: Sheet1
Province/Municipality	Prefecture-level city	County/District/County-level city	id	x	y	ln_D	ln_SA	ln_NC	ln_IL
Anhui	Anqing	Anqing urban area	1001	-64379	3.39328e+06	6.30657	-0.547598	15.5975	3.78419
Anhui	Anqing	Huaining	1002	-90561.5	3.41701e+06	5.74387	-2.11478	13.6587	3.97029
Anhui	Anqing	Qianshan	1003	-115062	3.40693e+06	5.37856	-2.44951	12.8006	2.77259
Anhui	Anqing	Suzon	1004	-161150	3.35847e+06	5.49368	-2.11269	13.5857	2.3979
Anhui	Anqing	Taihu	1005	-142449	3.38884e+06	5.28887	-2.57687	13.0821	2.56495
Anhui	Anqing	Tongcheng	1006	-78433.7	3.44996e+06	5.97338	-1.89173	14.7408	2.30259
Anhui	Anqing	Wangjiang	1007	-106129	3.35036e+06	5.25138	-2.42971	13.0191	3.09104
Anhui	Anqing	Yuexi	1008	-134899	3.43247e+06	4.8235	-2.70377	13.6747	4.44265
Anhui	Bengbu	Bengbu urban area	1009	-24381.7	3.65673e+06	6.99167	-0.766539	16.1469	3.2581
Anhui	Bengbu	Guzhen	1010	-28687.7	3.70163e+06	5.74166	-2.11621	14.1158	3.3673
Anhui	Bengbu	Huaiyuan	1011	-41249.5	3.66363e+06	6.05223	-1.92196	14.2695	2.3979
Anhui	Bengbu	Wuhe	1012	22914.9	3.67762e+06	5.55517	-2.38861	13.5863	1.09861
Anhui	Bozhou	Lixin	1013	-133431	3.69004e+06	5.80387	-1.78421	14.5789	3.09104
Anhui	Bozhou	Mengcheng	1014	-99230.6	3.6999e+06	5.96988	-1.74231	14.3449	3.63759
Anhui	Bozhou	Bozhou urban area	1015	-168116	3.76917e+06	6.55432	-1.26235	15.7578	3.43399
Anhui	Bozhou	Woyang	1016	-130077	3.72729e+06	5.94201	-1.85696	14.2424	4.14313
Jiangsu	Changzhou	Changzhou urban area	1017	214175	3.52417e+06	8.6661	0.140277	17.7052	6.66441
Jiangsu	Changzhou	Jintan	1018	177264	3.51534e+06	6.88054	-1.59296	15.8459	4.14313
Jiangsu	Changzhou	Liyang	1019	166374	3.48181e+06	6.99059	-1.42217	15.646	4.56435
Anhui	Chizhou	Dongzhi	1020	-75236.1	3.34684e+06	5.35375	-2.4537	13.8177	2.56495
Anhui	Chizhou	Chizhou urban area	1021	-27261.9	3.40692e+06	6.18796	-1.77935	15.1295	2.48491
Anhui	Chizhou	Qingyang	1022	6558.33	3.40163e+06	4.9585	-2.75696	14.1227	2.19722
Anhui	Chizhou	Shitai	1023	-30419.5	3.35564e+06	3.34145	-4.30945	12.6977	0
Anhui	Chuzhou	Chuzhou urban area	1024	60871.7	3.57905e+06	6.10012	-1.55719	15.8193	4.04305
Anhui	Chuzhou	Dingyuan	1025	2493.7	3.61233e+06	5.78849	-2.02054	13.9986	3.2581
Anhui	Chuzhou	Fengyang	1026	-11198.8	3.6514e+06	6.02688	-2.00983	14.1794	3.04452
Anhui	Chuzhou	Lai'an	1027	70999.6	3.59714e+06	5.7899	-2.02822	14.6987	3.68888
Anhui	Chuzhou	Mingguang	1028	33887.1	3.63871e+06	5.50797	-2.32409	13.7486	2.63906
Anhui	Chuzhou	Quanjiao	1029	54462.1	3.56039e+06	5.64138	-2.16848	14.3051	3.52636
Anhui	Chuzhou	Tianchang	1030	125903	3.6221e+06	6.30861	-1.63738	14.7646	4.39445
Anhui	Fuyang	Fuyang urban area	1031	-172164	3.66278e+06	6.68329	-0.814844	16.0446	4.30407
Anhui	Fuyang	Funan	1032	-194436	3.63848e+06	5.66816	-1.76806	13.9376	3.85015
Anhui	Fuyang	Jieshou	1033	-210419	3.70648e+06	5.84774	-2.06775	13.9235	4.70953
Anhui	Fuyang	Linquan	1034	-222679	3.68306e+06	5.97792	-1.55723	14.0987	3.3673
Anhui	Fuyang	Taihe	1035	-188085	3.69398e+06	6.1655	-1.54734	13.9514	3.80666
Anhui	Fuyang	Yingshang	1036	-132336	3.63364e+06	6.03052	-1.57364	14.2708	3.8712
Anhui	Hefei	Hefei urban area	1037	-46092.3	3.53578e+06	8.35225	-0.0993419	18.5613	6.4677
Anhui	Hefei	Chaohu	1038	15752	3.51079e+06	6.2111	-1.41055	15.5976	2.56495
Anhui	Hefei	Feidong	1039	-22016.6	3.54083e+06	6.556	-1.372	16.4222	4.44265
Anhui	Hefei	Feixi	1040	-53300.8	3.52345e+06	6.76868	-1.10542	15.9919	4.77912
Anhui	Hefei	Lujiang	1041	-43532.5	3.47276e+06	6.17676	-1.48452	14.5876	2.94444
Anhui	Hefei	Changfeng	1042	-47774.9	3.60904e+06	6.49133	-1.20405	15.4097	3.21888
Jiangsu	Huai'an	Huai'an urban area	1043	139725	3.71973e+06	7.06121	-0.897732	17.0646	2.30259
Jiangsu	Huai'an	Hongze	1044	116288	3.69213e+06	5.83962	-2.62117	14.6195	2.94444
Jiangsu	Huai'an	Jinhu	1045	128857	3.66173e+06	5.82017	-2.45717	13.9391	2.70805
Jiangsu	Huai'an	Lianshui	1046	154321	3.74491e+06	6.31725	-1.9114	14.3423	3.04452
Jiangsu	Huai'an	Xuyi	1047	84307.6	3.66212e+06	6.07608	-2.15892	14.848	2.07944
Anhui	Huaibei	Huaibei urban area	1048	-72781.6	3.77529e+06	6.44302	-1.23658	15.5504	4.2485
Anhui	Huaibei	Suixi	1049	-76048.8	3.77101e+06	6.19644	-1.5147	15.1342	4.5326
Anhui	Huainan	Huainan urban area	1050	-61152	3.62181e+06	6.64561	-1.25125	16.0064	3.3322
Anhui	Huainan	Fengtai	1051	-89246.3	3.63733e+06	5.72319	-2.27591	13.8649	1.94591
Anhui	Huainan	Shou	1052	-82127.8	3.61847e+06	5.40704	-2.02745	14.3363	3.13549
Anhui	Huangshan	Huangshan urban area	1053	49416.2	3.29694e+06	5.6727	-2.11339	15.8722	3.13549
Anhui	Huangshan	Huangshan	1054	33112.3	3.35965e+06	4.78424	-3.14359	14.5753	0.693147
Anhui	Huangshan	Qimen	1055	-9948.76	3.31504e+06	4.35286	-3.3475	12.3216	0
Anhui	Huangshan	Xi	1056	57602.4	3.3129e+06	5.29907	-2.5845	13.3896	2.07944
Anhui	Huangshan	Xiuning	1057	35813.5	3.30529e+06	4.75635	-2.86531	14.35	0
Anhui	Huangshan	Yi	1058	11775.5	3.32194e+06	3.82078	-3.77825	12.3972	1.94591
Jiangsu	Lianyungang	Lianyungang urban area	1059	154065	3.83541e+06	6.77108	-0.852005	16.7123	4.34381
Jiangsu	Lianyungang	Ganyu	1060	150642	3.86281e+06	6.44822	-1.44178	14.8897	2.94444
Jiangsu	Lianyungang	Donghai	1061	110794	3.83111e+06	6.31682	-1.52208	14.1012	3.29584
Jiangsu	Lianyungang	Guannan	1062	160637	3.77861e+06	5.98379	-2.27633	14.0367	2.89037
Jiangsu	Lianyungang	Gunyun	1063	154415	3.80068e+06	5.94448	-2.04772	14.6278	2.07944
Anhui	Lu'an	Lu'an urban area	1064	-113772	3.53016e+06	6.38019	-1.24668	15.4097	3.85015
Anhui	Lu'an	Huoqiu	1065	-132460	3.60016e+06	5.42755	-1.95226	14.3151	2.63906
Anhui	Lu'an	Huosham	1066	-132326	3.49483e+06	5.11355	-2.54805	14.1535	2.30259
Anhui	Lu'an	Jinzhai	1067	-169471	3.53266e+06	5.28295	-2.18709	15.2539	0.693147
Anhui	Lu'an	Shucheng	1068	-74701.6	3.49748e+06	5.72535	-2.08521	14.5301	4.29046
Anhui	Lu'an	Yeji	1069	-169344	3.54787e+06	4.237	-3.13074	12.5111	1.09861
Anhui	Maanshan	Maanshan urban area	1070	74535.7	3.51311e+06	6.6566	-0.936626	16.3658	5.23111
Anhui	Maanshan	Dangtu	1071	73247.2	3.5023e+06	6.13881	-1.59618	14.6639	3.85015
Anhui	Maanshan	Hanshan	1072	36373.4	3.52222e+06	5.31915	-2.1472	13.4684	4.31749
Anhui	Maanshan	He	1073	60336.7	3.52194e+06	5.58631	-1.86664	15.3306	4.27667
Jiangsu	Nanjing	Nanjing urban area	1074	103711	3.55544e+06	9.50129	0.719065	19.1556	8.32627
Jiangsu	Nanjing	Gaochun	1075	109672	3.47399e+06	6.24053	-1.56347	16.1204	4.2485
Jiangsu	Nanjing	Lishui	1076	123946	3.5093e+06	6.8151	-1.41345	15.9307	5.17048
Jiangsu	Nantong	Nantong urban area	1077	301697	3.54091e+06	7.9879	-0.0797786	17.3682	5.49306
Jiangsu	Nantong	Haimen	1078	328601	3.52811e+06	7.27418	-0.920948	15.8597	4.23411
Jiangsu	Nantong	Haian	1079	262800	3.60301e+06	7.10794	-1.40196	15.1233	3.85015
Jiangsu	Nantong	Qidong	1080	373342	3.51894e+06	7.10914	-1.2706	16.1524	3.09104
Jiangsu	Nantong	Rudong	1081	329775	3.57944e+06	7.05195	-1.15496	16.159	2.89037
Jiangsu	Nantong	Rugao	1082	272427	3.58479e+06	7.17413	-1.19743	16.6485	3.21888
Shanghai	Shanghai	Shanghai urban area	1083	355266	3.45678e+06	10.3193	1.38629	20.7005	8.54325
Shanghai	Shanghai	Chongming	1084	348627	3.50044e+06	5.94498	-1.68374	18.4426	4.35671
Shanghai	Shanghai	Fengxian	1085	354813	3.4222e+06	7.08187	-0.791434	18.216	5.14749
Shanghai	Shanghai	Jiading	1086	335669	3.47315e+06	7.8194	0.0370278	18.389	5.91889
Shanghai	Shanghai	Jinshan	1087	341895	3.40295e+06	6.98128	-1.60205	17.765	5.01064
Shanghai	Shanghai	Qingpu	1088	321802	3.44845e+06	7.08507	-0.0358673	18.2031	5.17048
Shanghai	Shanghai	Songjiang	1089	331474	3.43522e+06	7.40069	-0.00437038	17.8155	6.34739
Jiangsu	Suzhou	Suzhou urban area	1090	270793	3.46602e+06	9.15436	0.764879	18.7347	6.84907
Jiangsu	Suzhou	Changshu	1091	287494	3.50494e+06	7.76872	-0.797668	16.9879	5.52545
Jiangsu	Suzhou	Kunshan	1092	308621	3.47476e+06	8.36095	0.122116	17.5696	5.63479
Jiangsu	Suzhou	Taicang	1093	322990	3.4825e+06	7.23424	-0.0544024	16.879	5.09375
Jiangsu	Suzhou	Zhangjiagang	1094	269442	3.52999e+06	7.89603	-0.853638	16.9259	5.20949
Jiangsu	Suqian	Suqian urban area	1095	63943.1	3.76876e+06	6.60458	-0.985604	16.6312	3.29584
Jiangsu	Suqian	Shuyang	1096	113572	3.78312e+06	6.91889	-1.16308	14.7541	3.46574
Jiangsu	Suqian	Sihong	1097	56685.8	3.715e+06	6.26418	-1.94338	15.4719	2.70805
Jiangsu	Suqian	Siyang	1098	102423	3.74034e+06	6.2701	-2.0285	14.9504	3.2581
Anhui	Suzhou	Dangshan	1099	-109274	3.83181e+06	5.50882	-1.93727	13.5576	2.07944
Anhui	Suzhou	Lingbi	1100	-5623.39	3.72669e+06	5.6666	-2.05507	13.3473	2.94444
Anhui	Suzhou	Si	1101	27547.9	3.71711e+06	5.60208	-2.10624	14.3683	3.8712
Anhui	Suzhou	Xiao	1102	-58207.5	3.80396e+06	5.97442	-1.38379	13.7603	4.41884
Anhui	Suzhou	Suzhou urban area	1103	-59439.8	3.74007e+06	6.73916	-1.0909	15.7235	2.48491
Jiangsu	Taizhou	Taizhou urban area	1104	211383	3.59584e+06	7.57181	-0.606103	16.7684	5.48064
Jiangsu	Taizhou	Jingjiang	1105	243370	3.54247e+06	6.91254	-1.68604	15.5204	4.06044
Jiangsu	Taizhou	Taixing	1106	222602	3.56405e+06	7.02773	-1.08325	15.8832	4.8828
Jiangsu	Taizhou	Xinghua	1107	206179	3.64661e+06	6.80342	-1.46349	14.5459	2.89037
Anhui	Tongling	Tongling urban area	1108	4693.65	3.43573e+06	6.41348	-1.57897	15.6833	2.99573
Anhui	Tongling	Zongyang	1109	-50394.5	3.41179e+06	5.12539	-2.4175	14.1093	1.94591
Jiangsu	Wuxi	Wuxi urban area	1110	245316	3.48785e+06	8.71905	0.141288	17.9142	6.79122
Jiangsu	Wuxi	Jiangyin	1111	243913	3.53548e+06	8.32209	-0.395762	17.2286	5.26786
Jiangsu	Wuxi	Yixing	1112	198267	3.47211e+06	7.51328	-1.19992	16.4782	4.77068
Anhui	Wuhu	Wuhu urban area	1113	66051.8	3.47838e+06	7.40324	-0.393762	18.3106	5.2832
Anhui	Wuhu	Fanchang	1114	42514.7	3.45149e+06	5.74432	-2.06869	14.0996	3.95124
Anhui	Wuhu	Nanling	1115	54572.8	3.43017e+06	5.63981	-2.0358	14.5356	3.13549
Anhui	Wuhu	Wanzhi	1116	78690.6	3.45365e+06	5.79909	-1.95568	14.5351	4.02535
Anhui	Wuhu	Wuwei	1117	15261.1	3.47516e+06	6.23645	-1.57214	14.2518	4.35671
Jiangsu	Xuzhou	Xuzhou urban area	1118	-26298.6	3.80021e+06	7.98592	0.147393	17.0652	5.92693
Jiangsu	Xuzhou	Feng	1119	-82669.5	3.85831e+06	6.1873	-1.61684	14.2135	3.3673
Jiangsu	Xuzhou	Pei	1120	-54632.5	3.86392e+06	6.69085	-1.39393	15.0019	2.94444
Jiangsu	Xuzhou	Pizhou	1121	41679	3.81162e+06	6.90901	-0.997328	14.9944	4.18965
Jiangsu	Xuzhou	Suening	1122	32777.5	3.7648e+06	6.42859	-1.53398	14.766	3.85015
Jiangsu	Xuzhou	Xinyi	1123	73323.8	3.81354e+06	6.5399	-1.31061	15.1199	5.4848
Anhui	Xuancheng	Guangde	1124	158388	3.42221e+06	5.798	-1.94851	15.9576	2.94444
Anhui	Xuancheng	Jixi	1125	74229.1	3.33519e+06	4.48097	-2.91997	12.9573	2.30259
Anhui	Xuancheng	jing	1126	61733.4	3.40472e+06	4.86915	-2.72429	13.1514	1.60944
Anhui	Xuancheng	Jingde	1127	72513	3.36088e+06	4.00588	-3.76516	12.3181	2.30259
Anhui	Xuancheng	Langxi	1128	136787	3.4524e+06	5.21276	-2.21822	13.8581	3.61092
Anhui	Xuancheng	Ningguo	1129	115588	3.39652e+06	5.95231	-1.90452	14.5769	2.48491
Anhui	Xuancheng	Xuancheng urban area	1130	97913.9	3.4317e+06	6.07812	-1.7798	15.1237	3.71357
Jiangsu	Yancheng	Yancheng urban area	1131	236575	3.69411e+06	7.06327	-0.838303	16.6922	5.41165
Jiangsu	Yancheng	Binhai	1132	206947	3.76625e+06	6.2223	-1.66855	15.039	2.3979
Jiangsu	Yancheng	Dongtai	1133	249967	3.64055e+06	6.79498	-1.48663	15.6547	4.93447
Jiangsu	Yancheng	Funing	1134	204426	3.74065e+06	6.35301	-2.0605	15.1169	2.77259
Jiangsu	Yancheng	Jianhu	1135	202054	3.70521e+06	6.38668	-1.75911	14.6935	4.79579
Jiangsu	Yancheng	Sheyang	1136	253003	3.7401e+06	6.38411	-1.67938	14.7386	3.43399
Jiangsu	Yancheng	Xiangshui	1137	185301	3.79022e+06	6.00571	-2.15424	14.7519	3.3322
Jiangsu	Yancheng	Dafeng	1138	267696	3.67702e+06	6.53201	-1.51269	15.7372	3.09104
Jiangsu	Yangzhou	Yangzhou urban area	1139	163164	3.5905e+06	8.03476	-0.335982	16.8037	5.16479
Jiangsu	Yangzhou	Baoying	1140	161287	3.6845e+06	6.63731	-1.66545	14.672	3.93183
Jiangsu	Yangzhou	Gaoyou	1141	168940	3.6332e+06	6.73123	-1.62172	15.3857	4.63473
Jiangsu	Yangzhou	Yizheng	1142	141193	3.5777e+06	6.70325	-1.96528	15.498	3.89182
Jiangsu	Zhenjiang	Zhenjiang urban area	1143	163536	3.56756e+06	7.01098	-1.38614	16.8258	5.76832
Jiangsu	Zhenjiang	Danyang	1144	180022	3.54724e+06	7.04347	-1.63687	15.5223	3.97029
Jiangsu	Zhenjiang	Jurong	1145	138408	3.54154e+06	6.51542	-1.8722	15.798	3.21888
Jiangsu	Zhenjiang	Yangzhong	1146	198770	3.57177e+06	6.19357	-2.54554	15.2617	4.04305
Zhejiang	Hangzhou	Hangzhou urban area	1147	231096	3.34959e+06	9.50126	0.893396	19.7338	8.44462
Zhejiang	Hangzhou	Chun'an	1148	116614	3.2821e+06	5.48322	-2.77639	15.4584	1.79176
Zhejiang	Hangzhou	Fuyang	1149	206891	3.328e+06	6.69958	-1.42119	17.7377	5.81114
Zhejiang	Hangzhou	Jiande	1150	139314	3.26645e+06	5.97094	-2.60786	15.5668	3.98898
Zhejiang	Hangzhou	Lin'an	1151	184716	3.34933e+06	6.3971	-1.70504	16.2653	4.44265
Zhejiang	Hangzhou	Tonglu	1152	180194	3.30063e+06	5.93032	-2.08655	15.3368	3.73767
Zhejiang	Huzhou	Huzhou urban area	1153	221062	3.42176e+06	7.29265	-0.806763	16.6044	4.89035
Zhejiang	Huzhou	Anii	1154	181808	3.39428e+06	6.29922	-1.84747	15.6069	4.07754
Zhejiang	Huzhou	Deqing	1155	209997	3.38279e+06	6.55449	-1.60654	16.0748	5.43808
Zhejiang	Huzhou	Changxing	1156	205141	3.43678e+06	6.18838	-1.83498	16.5333	5.1358
Zhejiang	Jiaxing	Jiaxing urban area	1157	284741	3.40396e+06	7.31481	-1.13551	18.6754	5.75574
Zhejiang	Jiaxing	Haining	1158	277392	3.37776e+06	6.48581	-0.98201	16.3945	5.46806
Zhejiang	Jiaxing	Haiyan	1159	302952	3.37893e+06	6.29989	-1.96278	15.4966	5.14166
Zhejiang	Jiaxing	Jiashan	1160	301634	3.41271e+06	6.93807	-1.47529	15.7012	4.65396
Zhejiang	Jiaxing	Pinghu	1161	309856	3.39553e+06	6.65801	-1.64096	16.2887	4.26268
Zhejiang	Jiaxing	Tongxiang	1162	266623	3.39113e+06	6.91073	-0.941928	16.6212	5.7462
Zhejiang	Jinhua	Jinhua urban area	1163	173152	3.22174e+06	6.81756	-0.841549	16.4521	4.94876
Zhejiang	Jinhua	Dongyang	1164	232016	3.24323e+06	5.60334	-1.94871	15.6391	5.32788
Zhejiang	Jinhua	Lanxi	1165	155828	3.23636e+06	5.45728	-1.763	15.8329	4.52179
Zhejiang	Jinhua	Pan'an	1166	251731	3.21673e+06	4.79331	-3.45075	13.918	3.49651
Zhejiang	Jinhua	Pujiang	1167	198598	3.26225e+06	5.99186	-2.13037	14.3863	5.273
Zhejiang	Jinhua	Wuyi	1168	189524	3.20035e+06	7.30357	-1.13141	13.8741	4.61512
Zhejiang	Jinhua	Yiwu	1169	215896	3.24554e+06	6.45859	-1.10619	16.5637	5.80513
Zhejiang	Jinhua	Yongkang	1170	212037	3.19928e+06	6.46112	-1.59302	14.7423	5.0876
Zhejiang	Lishui	Lishui urban area	1171	198302	3.15327e+06	6.00874	-1.98518	15.5168	4.46591
Zhejiang	Lishui	Jinyun	1172	215720	3.1737e+06	5.49487	-2.63989	13.5419	4.06044
Zhejiang	Lishui	Jingning	1173	169029	3.09886e+06	4.31428	-3.6703	14.4516	1.79176
Zhejiang	Lishui	Longquan	1174	120695	3.11152e+06	4.99152	-2.96867	13.2408	3.3673
Zhejiang	Lishui	Qingtian	1175	233804	3.11564e+06	5.51797	-2.56507	13.7877	2.89037
Zhejiang	Lishui	Qinyuan	1176	111341	3.06112e+06	4.36856	-3.72829	12.4731	1.38629
Zhejiang	Lishui	Songyang	1177	155360	3.15198e+06	4.78323	-3.13762	13.3398	2.70805
Zhejiang	Lishui	Suichang	1178	135702	3.16853e+06	4.87375	-3.33558	13.7152	1.94591
Zhejiang	Lishui	Yunhe	1179	163325	3.11489e+06	4.46579	-3.6633	12.8906	1.09861
Zhejiang	Ningbo	Ningbo urban area	1180	366763	3.3044e+06	8.87969	0.29457	19.4942	6.77651
Zhejiang	Ningbo	Fenghua	1181	345735	3.28166e+06	6.53054	-1.86659	15.7129	4.23411
Zhejiang	Ningbo	Cixi	1182	333092	3.33896e+06	7.1072	-0.803394	16.5382	4.57471
Zhejiang	Ningbo	Ninghai	1183	347489	3.24095e+06	7.60504	-0.990122	15.4353	4.17439
Zhejiang	Ningbo	Xiangshan	1184	390395	3.26136e+06	6.58279	-1.76944	15.9254	3.7612
Zhejiang	Ningbo	Yuyao	1185	322055	3.32442e+06	6.33328	-1.21418	15.658	5.22036
Zhejiang	Quzhou	Quzhou urban area	1186	95943.1	3.21212e+06	6.09994	-1.53078	15.969	4.45435
Zhejiang	Quzhou	Jiangshan	1187	72809.8	3.18687e+06	5.74505	-2.10125	14.5327	4.00733
Zhejiang	Quzhou	Changshan	1188	62151.2	3.2055e+06	5.07611	-2.71432	13.9723	1.94591
Zhejiang	Quzhou	Kaihua	1189	53835.6	3.23185e+06	5.01396	-2.95287	13.8453	2.63906
Zhejiang	Quzhou	Longyou	1190	127092	3.21727e+06	5.51185	-2.16892	14.065	3.46574
Zhejiang	Introduction	Shaoxing urban area	1191	266584	3.32724e+06	6.09994	-0.743776	17.1114	6.08904
Zhejiang	Introduction	Shangyu	1192	294434	3.32438e+06	6.95064	-0.904273	16.3422	5.55683
Zhejiang	Introduction	Shengzhou	1193	289824	3.27217e+06	6.39904	-1.80525	14.671	5.05625
Zhejiang	Introduction	Xinchang	1194	296812	3.26526e+06	6.1344	-2.30342	15.1042	5.02388
Zhejiang	Introduction	Zhuji	1195	233641	3.28977e+06	7.21697	-1.10229	16.6922	5.61313
Zhejiang	Taizhou	Taizhou urban area	1196	345244	3.1712e+06	7.55939	-0.534506	16.6334	6.61473
Zhejiang	Taizhou	Linhai	1197	319034	3.19376e+06	6.60459	-1.52351	15.5342	5.0814
Zhejiang	Taizhou	Sanmeng	1198	343879	3.22065e+06	5.6109	-2.54116	14.5905	5.32301
Zhejiang	Taizhou	Tiantai	1199	306107	3.22559e+06	5.70943	-2.18195	14.5658	3.93183
Zhejiang	Taizhou	Wenling	1200	341773	3.13962e+06	7.03603	-0.856356	15.433	6.2186
Zhejiang	Taizhou	Xianju	1201	278439	3.19314e+06	5.5626	-2.39894	13.9483	3.61092
Zhejiang	Taizhou	Yuhuan	1202	326382	3.11364e+06	6.44978	-1.97482	14.8425	5.29832
Zhejiang	Wenzhou	Wenzhou urban area	1203	273348	3.09903e+06	7.903	-0.259422	17.3189	6.71296
Zhejiang	Wenzhou	Cangnan	1204	245739	3.04647e+06	5.89465	-1.43434	14.4993	3.29584
Zhejiang	Wenzhou	Yueqing	1205	302054	3.1114e+06	7.14125	-1.04109	16.2394	5.61313
Zhejiang	Wenzhou	Longgang	1206	259068	3.05354e+06	5.75701	-1.65993	13.392	2.70805
Zhejiang	Wenzhou	Pingyang	1207	259821	3.06217e+06	6.28135	-1.53407	15.2522	4.34381
Zhejiang	Wenzhou	Rui'an	1208	268947	3.07488e+06	6.94417	-1.01235	15.2939	5.23644
Zhejiang	Wenzhou	Taishun	1209	175873	3.05241e+06	4.80394	-3.07997	13.8402	2.70805
Zhejiang	Wenzhou	Wencheng	1210	213328	3.07701e+06	4.71859	-3.07034	13.3507	2.48491
Zhejiang	Wenzhou	Yongjia	1211	273309	3.11636e+06	6.13533	-1.73226	15.3439	3.85015
Zhejiang	Zhoushan	Zhoushan urban area	1212	423144	3.31772e+06	6.91713	-1.29765	17.5743	4.84419
Zhejiang	Zhoushan	Daishan	1213	425511	3.34834e+06	5.9527	-2.04784	15.0477	0
Zhejiang	Zhoushan	Shengsi	1214	447424	3.39935e+06	4.75781	-2.65491	14.1009	0
